# Supplementary material for: Comparison of the Complete Eragrostis pilosa Chloroplast Genome with Its Relatives in Eragrostideae (Chloridoideae; Poaceae)
Source: Plants (Basel). 2019 Nov 9;8(11):485. doi: 10.3390/plants8110485 (PMC6918254; doi:10.3390/plants8110485)
Supplement: Supplementary file 1 [file plants-08-00485-s001.zip]

Archive with 2 entries (2 files):
- Eragrostis pilosa.fasta
- supplementary Tables.xls
