# Supplementary material for: Comparison of the Complete Eragrostis pilosa Chloroplast Genome with Its Relatives in Eragrostideae (Chloridoideae; Poaceae)
Source: Plants (Basel). 2019 Nov 9;8(11):485. doi: 10.3390/plants8110485 (PMC6918254; doi:10.3390/plants8110485)
Supplement: Supplementary file 1 [file plants-08-00485-s001.zip › supplementary Tables.xls]

## Sheet: Table S1
Table S1: Gene Differences Compared with E. pilosa
Species	Protein-coding gene differences	tRNA gene differences
E. pilosa	No	No
E. tef	No	No
E. minor	No	trnT-GGU
E. setifolia	rps19, ycf68	trnfM-CAU
E. tenellula	rps19, ycf68, rps15, ndhH	trnfM-CAU
E. walteri	ycf68	trnfM-CAU
En. caerulescens	rps19, ycf68	trnfM-CAU
En. oblongus	No	trnT-GGU
U. paniculata	ycf68	trnT-GGU

## Sheet: Table S2
Table S2: Summary of Average Relative Synonymous Codon Usage (RSCU) of the Codon Usage in the Eragrostideae cp Genomes
Average codons		14417		14424		14410		14411		14411		14431		14407		14412		14420
	E. pilosa			E. tef		E. minor		E. setifolia		E. tenellula		E. walteri		En. caerulescens		En. oblongus		U. paniculata
	Codon	Count	RSCU	Count	RSCU	Count	RSCU	Count	RSCU	Count	RSCU	Count	RSCU	Count	RSCU	Count	RSCU	Count	RSCU
Phe	UUU(F)	518	1.32	524	1.32	522	1.32	516	1.31	521	1.33	524	1.32	517	1.32	517	1.32	520	1.32
	UUC(F)	269	0.68	267	0.68	266	0.68	270	0.69	265	0.67	267	0.68	269	0.68	268	0.68	268	0.68
		787	2	791	2	788	2	786	2	786	2	791	2	786	2	785	2	788	2
Leu	UUA(L)	522	2.05	521	2.04	519	2.04	515	2.02	517	2.04	519	2.03	525	2.05	523	2.04	514	2.02
	UUG(L)	281	1.1	283	1.11	285	1.12	285	1.12	283	1.12	296	1.16	289	1.13	291	1.13	288	1.13
	CUU(L)	328	1.29	332	1.3	328	1.29	334	1.31	329	1.3	326	1.28	335	1.31	333	1.3	326	1.28
	CUC(L)	95	0.37	99	0.39	96	0.38	96	0.38	93	0.37	101	0.4	96	0.38	98	0.38	98	0.38
	CUA(L)	225	0.88	221	0.87	223	0.88	221	0.87	220	0.87	213	0.83	211	0.82	213	0.83	222	0.87
	CUG(L)	77	0.3	76	0.3	76	0.3	76	0.3	79	0.31	77	0.3	80	0.31	81	0.32	81	0.32
		1528	5.99	1532	6.01	1527	6.01	1527	6	1521	6.01	1532	6	1536	6	1539	6	1529	6
Ile	AUU(I)	623	1.57	622	1.56	618	1.56	618	1.56	621	1.56	607	1.53	621	1.55	625	1.57	614	1.55
	AUC(I)	210	0.53	209	0.53	214	0.54	215	0.54	211	0.53	220	0.56	218	0.55	215	0.54	218	0.55
	AUA(I)	361	0.91	362	0.91	360	0.91	359	0.9	366	0.92	361	0.91	360	0.9	358	0.9	359	0.9
		1194	3.01	1193	3	1192	3.01	1192	3	1198	3.01	1188	3	1199	3	1198	3.01	1191	3
Met	AUG(M)	316	1	313	1	315	1	316	1	317	1	313	1	316	1	316	1	314	1
Val	GUU(V)	329	1.57	326	1.57	328	1.57	329	1.57	329	1.58	326	1.54	327	1.58	329	1.58	331	1.58
	GUC(V)	85	0.41	87	0.42	88	0.42	88	0.42	87	0.42	94	0.44	87	0.42	86	0.41	88	0.42
	GUA(V)	311	1.49	310	1.49	310	1.48	310	1.48	308	1.48	315	1.48	309	1.49	312	1.5	310	1.48
	GUG(V)	111	0.53	109	0.52	110	0.53	113	0.54	109	0.52	114	0.54	106	0.51	104	0.5	108	0.52
		1152	5	1145	5	1151	5	1156	5.01	1150	5	1162	5	1145	5	1147	4.99	1151	5
Ser	UCU(S)	261	1.55	263	1.55	262	1.56	263	1.57	267	1.58	263	1.55	275	1.63	276	1.64	264	1.57
	UCC(S)	196	1.16	194	1.15	191	1.13	198	1.18	192	1.14	197	1.16	190	1.13	187	1.11	197	1.17
	UCA(S)	176	1.05	178	1.05	177	1.05	170	1.01	175	1.04	168	0.99	170	1.01	172	1.02	170	1.01
	UCG(S)	93	0.55	93	0.55	95	0.56	96	0.57	95	0.56	97	0.57	95	0.56	93	0.55	95	0.56
	AGU(S)	212	1.26	212	1.25	214	1.27	211	1.26	213	1.26	221	1.3	212	1.26	214	1.27	215	1.28
	AGC(S)	72	0.43	75	0.44	71	0.42	70	0.42	70	0.42	72	0.42	69	0.41	68	0.4	70	0.42
		1010	6	1015	5.99	1010	5.99	1008	6.01	1012	6	1018	5.99	1011	6	1010	5.99	1011	6.01
Pro	CCU(P)	240	1.57	242	1.57	240	1.56	239	1.55	239	1.54	256	1.65	251	1.62	247	1.59	246	1.58
	CCC(P)	145	0.95	145	0.94	145	0.94	142	0.92	146	0.94	137	0.88	134	0.86	140	0.9	142	0.91
	CCA(P)	164	1.07	163	1.06	167	1.08	166	1.08	169	1.09	163	1.05	168	1.08	165	1.06	164	1.05
	CCG(P)	64	0.42	67	0.43	64	0.42	69	0.45	66	0.43	65	0.42	68	0.44	69	0.44	71	0.46
		613	4.01	617	4	616	4	616	4	620	4	621	4	621	4	621	3.99	623	4
Thr	ACU(T)	324	1.7	324	1.7	323	1.69	325	1.7	325	1.69	320	1.69	318	1.68	318	1.68	321	1.68
	ACC(T)	140	0.73	138	0.72	142	0.74	141	0.74	146	0.76	148	0.78	143	0.75	141	0.74	145	0.76
	ACA(T)	215	1.13	215	1.13	212	1.11	213	1.11	218	1.13	213	1.12	214	1.13	213	1.12	214	1.12
	ACG(T)	84	0.44	86	0.45	86	0.45	86	0.45	82	0.43	77	0.41	84	0.44	86	0.45	85	0.44
		763	4	763	4	763	3.99	765	4	771	4.01	758	4	759	4	758	3.99	765	4
Ala	GCU(A)	400	1.77	397	1.76	395	1.75	398	1.77	399	1.78	402	1.79	396	1.76	395	1.75	395	1.76
	GCC(A)	127	0.56	128	0.57	129	0.57	129	0.57	128	0.57	126	0.56	132	0.59	133	0.59	134	0.6
	GCA(A)	277	1.23	277	1.23	276	1.23	270	1.2	273	1.21	275	1.23	265	1.18	266	1.18	271	1.2
	GCG(A)	100	0.44	100	0.44	101	0.45	103	0.46	99	0.44	94	0.42	106	0.47	107	0.48	100	0.44
		904	4	902	4	901	4	900	4	899	4	897	4	899	4	901	4	900	4
Tyr	UAU(Y)	417	1.59	418	1.6	417	1.59	419	1.6	422	1.61	420	1.6	418	1.61	418	1.61	417	1.6
	UAC(Y)	106	0.41	105	0.4	107	0.41	105	0.4	103	0.39	106	0.4	100	0.39	100	0.39	103	0.4
		523	2	523	2	524	2	524	2	525	2	526	2	518	2	518	2	520	2
Stop codon	UAA(*)	25	1.7	25	1.7	25	1.7	24	1.64	24	1.64	22	1.5	21	1.43	22	1.5	23	1.57
	UAG(*)	9	0.61	9	0.61	9	0.61	9	0.61	9	0.61	11	0.75	12	0.82	11	0.75	10	0.68
	UGA(*)	10	0.68	10	0.68	10	0.68	11	0.75	11	0.75	11	0.75	11	0.75	11	0.75	11	0.75
		44	2.99	44	2.99	44	2.99	44	3	44	3	44	3	44	3	44	3	44	3
His	CAU(H)	258	1.47	255	1.47	258	1.48	258	1.48	258	1.48	260	1.47	261	1.49	262	1.49	258	1.47
	CAC(H)	92	0.53	92	0.53	90	0.52	91	0.52	91	0.52	93	0.53	90	0.51	89	0.51	92	0.53
		350	2	347	2	348	2	349	2	349	2	353	2	351	2	351	2	350	2
Gln	CAA(Q)	409	1.54	411	1.55	407	1.54	409	1.55	406	1.55	409	1.55	408	1.55	408	1.55	409	1.55
	CAG(Q)	122	0.46	120	0.45	121	0.46	119	0.45	118	0.45	120	0.45	119	0.45	119	0.45	119	0.45
		531	2	531	2	528	2	528	2	524	2	529	2	527	2	527	2	528	2
Asn	AAU(N)	430	1.48	430	1.49	429	1.49	426	1.48	427	1.47	425	1.48	426	1.49	428	1.49	426	1.49
	AAC(N)	150	0.52	149	0.51	148	0.51	150	0.52	152	0.53	148	0.52	146	0.51	146	0.51	145	0.51
		580	2	579	2	577	2	576	2	579	2	573	2	572	2	574	2	571	2
Lys	AAA(K)	537	1.47	539	1.47	537	1.48	533	1.46	540	1.48	536	1.47	536	1.47	536	1.47	533	1.46
	AAG(K)	193	0.53	194	0.53	191	0.52	195	0.54	191	0.52	193	0.53	192	0.53	191	0.53	196	0.54
		730	2	733	2	728	2	728	2	731	2	729	2	728	2	727	2	729	2
Asp	GAU(D)	436	1.54	437	1.54	437	1.54	435	1.54	431	1.53	427	1.53	440	1.56	440	1.56	432	1.53
	GAC(D)	129	0.46	130	0.46	130	0.46	129	0.46	131	0.47	132	0.47	125	0.44	125	0.44	134	0.47
		565	2	567	2	567	2	564	2	562	2	559	2	565	2	565	2	566	2
Glu	GAA(E)	609	1.48	608	1.48	607	1.48	605	1.47	604	1.48	600	1.46	603	1.48	603	1.48	601	1.46
	GAG(E)	212	0.52	211	0.52	212	0.52	217	0.53	213	0.52	222	0.54	212	0.52	212	0.52	222	0.54
		821	2	819	2	819	2	822	2	817	2	822	2	815	2	815	2	823	2
Cys	UGU(C)	114	1.47	110	1.43	113	1.46	111	1.45	112	1.45	110	1.42	114	1.48	115	1.47	112	1.45
	UGC(C)	41	0.53	44	0.57	42	0.54	42	0.55	43	0.55	45	0.58	40	0.52	41	0.53	43	0.55
		155	2	154	2	155	2	153	2	155	2	155	2	154	2	156	2	155	2
Trp	UGG(W)	262	1	262	1	262	1	261	1	263	1	262	1	263	1	263	1	261	1
Arg	CGU(R)	203	1.41	207	1.43	203	1.4	204	1.4	207	1.43	197	1.35	202	1.39	202	1.39	203	1.39
	CGC(R)	74	0.51	74	0.51	76	0.52	76	0.52	73	0.5	81	0.56	75	0.52	76	0.52	78	0.53
	CGA(R)	195	1.35	194	1.34	194	1.34	195	1.34	196	1.35	196	1.34	198	1.37	196	1.35	194	1.33
	CGG(R)	68	0.47	66	0.46	68	0.47	70	0.48	66	0.46	71	0.49	67	0.46	67	0.46	72	0.49
	AGA(R)	243	1.69	244	1.68	248	1.71	245	1.68	247	1.71	240	1.65	249	1.72	251	1.73	249	1.7
	AGG(R)	82	0.57	84	0.58	81	0.56	83	0.57	79	0.55	90	0.62	79	0.54	78	0.54	81	0.55
		865	6	869	6	870	6	873	5.99	868	6	875	6.01	870	6	870	5.99	877	5.99
Gly	GGU(G)	330	1.27	324	1.25	325	1.25	325	1.25	326	1.26	334	1.29	333	1.28	334	1.28	331	1.28
	GGC(G)	111	0.43	114	0.44	114	0.44	116	0.45	112	0.43	110	0.42	111	0.43	110	0.42	112	0.43
	GGA(G)	406	1.56	405	1.56	405	1.56	397	1.53	398	1.54	399	1.54	403	1.54	404	1.55	399	1.54
	GGG(G)	193	0.74	195	0.75	196	0.75	201	0.77	201	0.78	194	0.75	197	0.75	195	0.75	196	0.76

## Sheet: Table S3
Table S3: Shared SSRs among Eragrostis
Species	E. pilosa	E. tef	E. setifolia	E. tenellula	E. walteri	E. minor
E. pilosa	0	0	0	0	0	0
E. tef	8	0	0	0	0	0
E. setifolia	4	3	0	0	0	0
E. tenellula	5	7	5	0	0	0
E. walteri	3	2	3	4	0	0
E. minor	9	5	6	4	6	0

## Sheet: Table S4
Table S4: SSR Primers of the E. pilosa cp Genome Designed by Primer3
No.	SSR	DIR	F/R PRIMER (5′-3′)	Tm (°C)	PRO Size (bp)	Start (bp)	End (bp)
1	(A)11	F	CGCATCAGGCACTAATCCA	60.78	275	4003	4277
		R	TGAAGCAACAAATTCGTCCA	60.23
2		F	GCATCAGGCACTAATCCATTT	59.06	274	4004	4277
		R	TGAAGCAACAAATTCGTCCA	60.23
3		F	TAGGAAAACCCAACCTTTCC	58.02	296	3982	4277
		R	TGAAGCAACAAATTCGTCCA	60.23
4	(T)10	F	TGTTTACTTGTTCCGGAATCCT	59.87	282	5403	5684
		R	GGCCAACTTTGTCAGTCTATCC	60
5		F	GTTCCGGAATCCTTTATCTTTG	58.99	273	5412	5684
		R	GGCCAACTTTGTCAGTCTATCC	60
6		F	GTTTACTTGTTCCGGAATCCTT	58.56	281	5404	5684
		R	GGCCAACTTTGTCAGTCTATCC	60
7	(T)10	F	AGACTTAGACCGCGCAAGAA	60.15	198	8646	8843
		R	TTCGCAGTCTATTGGTGGAA	59.27
8		F	CTTAGACCGCGCAAGAATTT	59.5	195	8649	8843
		R	TTCGCAGTCTATTGGTGGAA	59.27
9		F	GCGCAAGAATTTTTCGCTAT	59.48	187	8657	8843
		R	TTCGCAGTCTATTGGTGGAA	59.27
10	(A)11	F	AGGGGATGATCCGTGAATTA	59.2	201	15180	15380
		R	GGGGGCATCACTAGACGATA	59.92
11		F	CCCTAAAAAGCAGGGGATG	59.51	212	15169	15380
		R	GGGGGCATCACTAGACGATA	59.92
12	(A)10	F	GATTGGTTGAAAGGCCTGAA	60.05	242	29540	29781
		R	ATGGGAGTAAATGGGGGTTC	59.88
13		F	TTGGTACCGGATTCCAAAAA	60.16	190	29592	29781
		R	ATGGGAGTAAATGGGGGTTC	59.88
14		F	GCATCGTTCCTCACAAGACA	59.84	165	29617	29781
		R	ATGGGAGTAAATGGGGGTTC	59.88
15	(G)10	F	CAATTCATGCATGGTTCCAG	59.92	204	31845	32048
		R	TTCCGCACAAAAGATGACTG	59.84
16		F	CAATTCATGCATGGTTCCAG	59.92	207	31845	32051
		R	TCATTCCGCACAAAAGATGA	60.2
17		F	CAATTCATGCATGGTTCCAG	59.92	220	31845	32064
		R	TCCAATCCCAAAATCATTCC	59.56
18	(A)12	F	CCTTTTTCCAATGCCGAAT	59.89	187	33761	33947
		R	TCATGGTCAGCAAAGTTGTTTC	60.15
19		F	CGAATCGACGACCTGTGTAT	58.6	173	33723	33895
		R	TCATGGTCAGCAAAGTTGTTTC	60.15
20		F	ACCCTGCCCTTTTTCCAAT	60.68	194	33702	33895
		R	TCATGGTCAGCAAAGTTGTTTC	60.15
21	(C)10	F	CCCAATCCCCTGCTTTTATT	60.14	219	48721	48939
		R	AGAGGGGTTCTTTTGTGCAG	59.33
22		F	TATTCCTCGGTGATCGAAGC	60.18	188	48752	48939
		R	AGAGGGGTTCTTTTGTGCAG	59.33
23		F	TCCCAATCCCCTGCTTTTAT	60.63	220	48720	48939
		R	AGAGGGGTTCTTTTGTGCAG	59.33
24	(T)10	F	AAAAAGCGAAATAGAAACAGAAAA	57.89	169	56180	56348
		R	GAATCTCGATTTGTCAAGTCTCA	58.45
25		F	AAAAAGCGAAATAGAAACAGAAAA	57.89	170	56180	56349
		R	AGAATCTCGATTTGTCAAGTCTCA	59.42
26		F	AAAAAGCGAAATAGAAACAGAAAA	57.89	162	56180	56341
		R	GATTTGTCAAGTCTCATGATCG	57.26
27	(A)10	F	TCGGGTCTGTCTCTTGGACT	59.83	217	60577	60793
		R	TCAAAACAACTCCACTAGCCTAAA	59.39
28		F	TTCGGGTCTGTCTCTTGGAC	60.24	220	60576	60795
		R	AATCAAAACAACTCCACTAGCC	57.43
29		F	TTCGGGTCTGTCTCTTGGAC	60.24	218	60576	60793
		R	TCAAAACAACTCCACTAGCCTAAA	59.39
30	(A)12	F	GCGAAAATATAGATTGTGCCAAA	60.33	257	73780	74036
		R	TCTCAAAAGGGCCAATATACA	57.27
31		F	GCGAAAATATAGATTGTGCCAAA	60.33	258	73780	74037
		R	GTCTCAAAAGGGCCAATATACA	58.14
32		F	GCGAAAATATAGATTGTGCCAAA	60.33	255	73780	74034
		R	TCAAAAGGGCCAATATACATACA	58.45
33	(T)11	F	GGATCTCGACAATACGAAGC	57.36	159	78569	78727
		R	GCTATGCTTAGTGTGTGACTCGT	58.62
34		F	CGACAATACGAAGCAATAGGTTG	60.87	154	78575	78728
		R	TGCTATGCTTAGTGTGTGACTCG	60.51
35		F	CTCGACAATACGAAGCAATAGGT	59.7	155	78573	78727
		R	GCTATGCTTAGTGTGTGACTCGTT	59.91
36	(A)12	F	ACAAACAGGGATTCGCAAAC	59.98	202	84512	84713
		R	CCCCTCGAAGGGGATAATAA	60.1
37		F	ACAAACAGGGATTCGCAAAC	59.98	162	84512	84673
		R	TCCTACTGCAAGGGTGGTCT	59.72
38		F	ACAAACAGGGATTCGCAAAC	59.98	203	84512	84714
		R	ACCCCTCGAAGGGGATAATA	59.62
39	(T)10	F	CGCAACAAAAGAGAAAAGAAA	57.39	164	108926	109089
		R	GCGATTACTATGGCTCGACA	58.9
40		F	CGCAACAAAAGAGAAAAGAAA	57.39	165	108926	109090
		R	TGCGATTACTATGGCTCGAC	58.9
41		F	CGCAACAAAAGAGAAAAGAAAG	58.37	164	108926	109089
		R	GCGATTACTATGGCTCGACA	58.9
42	(T)12	F	CCCCTCGAAGGGGATAATAA	60.1	202	130203	130404
		R	ACAAACAGGGATTCGCAAAC	59.98
43		F	CCCCTCGAAGGGGATAATAA	60.1	269	130203	130471
		R	TTTCACGGTATTGGGATCGT	60.19
44		F	CCCCTCGAAGGGGATAATAA	60.1	265	130203	130467
		R	ACGGTATTGGGATCGTTTGA	60.19

## Sheet: Table S5
Table S5: Protein-coding Sequence Divergence (K2p) in Eragrostideae
Protein-coding sequence divergence (K2p) in Eragrostis
	E. pilosa	E. minor	E. tef	E. walteri	E. setifolia	E. tenellula
E. pilosa	/
E. minor	0.00329786	/
E. tef	0.00637804	0.00551288	/
E. walteri	0.0284614	0.0278807	0.0297467	/
E. setifolia	0.00707955	0.00642393	0.00886072	0.02655	/
E. tenellula	0.00785311	0.00686955	0.0096135	0.0290411	0.00768789	/
Protein-coding sequence divergence (K2p) in Eragrostideae (excluding Eragrostis)
	U. paniculata	Enn. caerulescens	En. oblongus
U. paniculata	/
En. caerulescens	0.0126681	/
En. oblongus	0.0128814	0.00159898	/
Protein-coding sequence divergence (K2p) in Eragrostis and other Eragrostideae genera
	U. paniculata	En. caerulescens	En. oblongus
E. pilosa	0.00959853	0.0154626	0.0155106
E. minor	0.00893972	0.0146563	0.0147518
E. tef	0.0111049	0.0168395	0.0170543
E. walteri	0.0256527	0.0297927	0.0300123
E. setifolia	0.00776425	0.0137283	0.0139893
E. tenellula	0.00990311	0.0157469	0.0160089
